# Supplementary material for: Identification and analysis of divergent immune gene families within the Tasmanian devil genome
Source: BMC Genomics. 2015 Nov 26;16:1017. doi: 10.1186/s12864-015-2206-9 (PMC4662006; doi:10.1186/s12864-015-2206-9)
Supplement: Additional file 1: — Accession numbers for all data used in this study. Description of data: Table including accession numbers for the genomes, transcriptomes and sequences used in phylogenies in this study. (CSV 3 kb) [file 12864_2015_2206_MOESM1_ESM.csv]

Type	Species	Name	Database	Accession
Genome	Devil	Devil_ref7.0	GenBank	GCA_000189315
Genome	Devil	Devil_CABOG_asm.06	GenBank	GCA_000219685
Transcriptome	Devil	Testis	SRA	SRX015793
Transcriptome	Devil	Tumour	SRA	SRX015790
Transcriptome	Devil	Milk	SRA	SRX862745
Transcriptome	Devil	Spleen	ERA	ERS624952
Transcriptome	Devil	Lymph	ERA	ERS624953
Sequence	Opossum	IL18-A	Ensembl	ENSMODT00000035721
Sequence	Opossum	IL18-B	Ensembl	ENSMODT00000039961
Sequence	Human	IL18	Ensembl	ENST00000280357
Sequence	Playtpus	IL18	Ensembl	ENSOANT00000022584
Sequence	Chicken	IL18	Ensembl	ENSGALT00000012787
Sequence	Mouse	IL18	Ensembl	ENSMUST00000059081
Sequence	Opossum	IL22	GenBank	XP_007502956
Sequence	Human	IL22	GenBank	AAQ89249.1
Sequence	Human	CCL1	Swiss-Prot	P22362
Sequence	Human	CCL11	Swiss-Prot	P51671
Sequence	Human	CCL14	Swiss-Prot	Q16627
Sequence	Human	CCL15	Swiss-Prot	Q16663
Sequence	Human	CCL16	Swiss-Prot	O15467
Sequence	Human	CCL17	Swiss-Prot	Q92583
Sequence	Human	CCL18	Swiss-Prot	P55774
Sequence	Human	CCL19	Swiss-Prot	Q99731
Sequence	Human	CCL2	Swiss-Prot	P13500
Sequence	Human	CCL20	Swiss-Prot	P78556
Sequence	Human	CCL21	Swiss-Prot	O00585
Sequence	Human	CCL22	Swiss-Prot	O00626
Sequence	Human	CCL23	Swiss-Prot	P55773
Sequence	Human	CCL24	Swiss-Prot	O00175
Sequence	Human	CCL26	Swiss-Prot	Q9Y258
Sequence	Human	CCL27	Swiss-Prot	Q5VZ77
Sequence	Human	CCL28	Swiss-Prot	Q9NRJ3
Sequence	Human	CCL3	Swiss-Prot	P10147
Sequence	Human	CCL4	Swiss-Prot	P13236
Sequence	Human	CCL4L1	Swiss-Prot	Q8NHW4-1
Sequence	Human	CCL4L2	Swiss-Prot	Q8NHW4-2
Sequence	Human	CCL5	Swiss-Prot	P13501
Sequence	Human	CCL7	Swiss-Prot	P80098
Sequence	Human	CCL8	Swiss-Prot	P80075
Sequence	Human	CXCL1	Swiss-Prot	P09341
Sequence	Human	CXCL10	Swiss-Prot	P02778
Sequence	Human	CXCL11	Swiss-Prot	O14625
Sequence	Human	CXCL12	Swiss-Prot	P48061
Sequence	Human	CXCL13	Swiss-Prot	O43927
Sequence	Human	CXCL14	Swiss-Prot	O95715
Sequence	Human	CXCL16	Swiss-Prot	Q9H2A7
Sequence	Human	CXCL17	Swiss-Prot	Q6UXB2
Sequence	Human	CXCL2	Swiss-Prot	P19875
Sequence	Human	CXCL3	Swiss-Prot	P19876
Sequence	Human	CXCL4	Swiss-Prot	P02776
Sequence	Human	CXCL4L1	Swiss-Prot	P10720
Sequence	Human	CXCL5	Swiss-Prot	P42830
Sequence	Human	CXCL6	Swiss-Prot	P80162
Sequence	Human	CXCL7	Swiss-Prot	P02775
Sequence	Human	CXCL8	Swiss-Prot	P10145
Sequence	Human	CXCL9	Swiss-Prot	Q07325
Sequence	Human	XCL1	Swiss-Prot	P47992
Sequence	Human	XCL2	Swiss-Prot	Q9UBD3
Sequence	Human	IFNA1	Swiss-Prot	P01562
Sequence	Human	IFNA10	Swiss-Prot	P01566
Sequence	Human	IFNA14	Swiss-Prot	P01570
Sequence	Human	IFNA16	Swiss-Prot	P05015
Sequence	Human	IFNA17	Swiss-Prot	P01571
Sequence	Human	IFNA2	Swiss-Prot	P01563
Sequence	Human	IFNA21	Swiss-Prot	P01568
Sequence	Human	IFNA4	Swiss-Prot	P05014
Sequence	Human	IFNA5	Swiss-Prot	P01569
Sequence	Human	IFNA6	Swiss-Prot	P05013
Sequence	Human	IFNA7	Swiss-Prot	P01567
Sequence	Human	IFNA8	Swiss-Prot	P32881
Sequence	Human	IFNB1	Swiss-Prot	P01574
Sequence	Human	IFNG	Swiss-Prot	P01579
Sequence	Human	IFNK	Swiss-Prot	Q9P0W0
Sequence	Human	IFNW1	Swiss-Prot	P05000
Sequence	Mouse	IFNA1	Swiss-Prot	P01572
Sequence	Mouse	IFNA11	Swiss-Prot	Q61716
Sequence	Mouse	IFNA14	Swiss-Prot	Q810G3
Sequence	Mouse	IFNA15	Swiss-Prot	Q6XL62
Sequence	Mouse	IFNA2	Swiss-Prot	P01573
Sequence	Mouse	IFNA4	Swiss-Prot	Q540C2
Sequence	Mouse	IFNA5	Swiss-Prot	Q810G2
Sequence	Mouse	IFNA6	Swiss-Prot	P07350
Sequence	Mouse	IFNA6T	Swiss-Prot	Q810G1
Sequence	Mouse	IFNA7	Swiss-Prot	P06799
Sequence	Mouse	IFNA8/6	Swiss-Prot	Q810G5
Sequence	Mouse	IFNA9	Swiss-Prot	P09235
Sequence	Mouse	IFNAB	Swiss-Prot	Q61719
Sequence	Mouse	IFNAC	Swiss-Prot	Q80SS5
Sequence	Mouse	IFNAD	Swiss-Prot	Q80SU4
Sequence	Mouse	IFNB	Swiss-Prot	P01575
Sequence	Mouse	IFNE	Swiss-Prot	Q80ZF2
Sequence	Mouse	IFNG	Swiss-Prot	P01580
Sequence	Mouse	IFNK	Swiss-Prot	Q7TSL0
Sequence	Chicken	IFNB	Swiss-Prot	Q90873
Sequence	Chicken	IFNA	Swiss-Prot	P42165
Sequence	Chicken	IFNG	Swiss-Prot	P49708
