# Supplementary material for: Identification and analysis of divergent immune gene families within the Tasmanian devil genome
Source: BMC Genomics. 2015 Nov 26;16:1017. doi: 10.1186/s12864-015-2206-9 (PMC4662006; doi:10.1186/s12864-015-2206-9)
Supplement: Additional file 2: — Interleukin sequences identified in the Tasmanian devil genome. Description of data: Md % = percent amino acid identity to opossum (Monodelphis domestica) ortholog, Hs % = percent amino acid identity to Homo sapiens ortholog. * indicates a gene which is not a direct ortholog of a eutherian gene, ** = partial Ensembl prediction. (CSV 3 kb) [file 12864_2015_2206_MOESM2_ESM.csv]

	Synonyms	Exons	Size bp	Size aa	Md %	Hs %	Location	Ensembl
IL10	CSIF, IL10A, TGIF	5	525	176	53	48	GL856779:3188278-3194886 -	ENSSHAG00000018022
IL11	AGIF	3	420	139			GL849932:166615-167235 +	None
IL12A	CLMF, NFSK, NKSF1	7	789	262	50	48	GL850396:124608-131199 +	ENSSHAG00000004838
IL12B	CLMF2, NKSF2	7	990	329	67	67	GL834609:4268851-4280166 -	ENSSHAG00000018821
IL13	ALRH, BHR1, P600	4	315	105	59	19	GL834580:854923- 857595 +	None
IL15	MGC9721	6	555	184	67	52	GL864824:2170789-2233287 -	ENSSHAG00000016440
IL16	LCF	21	4422	1473	90	60	GL834469:79973-255345 -	ENSSHAG00000003910
IL17A	IL17, CTLA8	2	465	154	73	51	GL856895:969793-971599 +	ENSSHAG00000012109
IL17B	IL20, NIRF, ZCYTO7	4	594	197	58	64	GL834622:505680-509985 +	ENSSHAG00000009123
IL17C	CX2, IL21	2	600	199	69	49	GL834768:173558-175606 +	ENSSHAG00000005664
IL17D	IL-22, IL27	2	633	210	90	67	GL849697:125115-150031 +	ENSSHAG00000004847
IL17F	ML1	2	462	154	75	47	GL856895:1032983-1031377 -	ENSSHAT00000014691**
IL18A*	IGIF, IL-1g, IL1F4	5	606	201	55	46	GL849661:1034732-1050507 +	ENSSHAG00000012457
IL18B*		4	639	212	58	39	GL849661:922535-945733 +	ENSSHAG00000011887
IL18C*		4	639	212	35	31	GL849661:887078-899710 +	ENSSHAG00000011671
IL19	IL-10C, MDA1, ZMDA1	5	543	180	69	53	GL856779:3337252-3354714 +	ENSSHAG00000018197
IL1A	IL1, IL1F1	6	786	261	46	32	GL834779:412332-430042 -	ENSSHAG00000008360
IL1B	IL1F2	6	822	273	71	45	GL834779:479364-486605 -	ENSSHAG00000008907
IL1F10	IL-1HY2, IL1-theta	4	459	152	86	70	GL834779:720970-731445 +	ENSSHAG00000010640
IL1RN	IL1F3, IL1RA, IRAP	4	527	175	71	52	GL834779:797935-803881 +	ENSSHAG00000011108
IL2	TCGF	4	423	141	71	36	GL864730:22732-30321 +	ENSSHAG00000002065
IL20	IL10D, ZCYTO10	8	534	178	65	54	GL856779:3372701-3378004 +	ENSSHAG00000018237
IL21	Za11	4	549	182	52	36	GL865083:51151-66983 -	ENSSHAG00000003092
IL22	ILTIF, TIFa, TIFIL-2	5	531	176	38	39	GL861826:50730-55890 -	ENSSHAG00000003077
IL22F1*		1	546	181	32	32	GL834513:1082881-1083441 -	ENSSHAG00000012693*
IL22F2*		4	531	149			GL861774:1788-13890 -	None
IL22F3*		3	324	108			GL863819:1857-3221 +	None
IL22F4*		2	137	45			GL863820:1104-2228 -	None
IL22F5*		1	75	25			GL861816:26946-27020 -	None
IL23A	IL23, P19, SGRF	4	588	195		64	GL863189:12178-14845 -	ENSSHAG00000001500
IL24	C49A, FISP, IL10B	5	537	178	72	48	GL856779:3423115-3427639 +	ENSSHAG00000018282
IL25	IL27, IL27w, SF20	6	288	95	91	67	GL842965:1753-9955 +	ENSSHAG00000000563
IL26	AK155, IL-26	3	396	132	77	24	GL861826:25296-35399 -	None
IL27	IL27A, IL27p28, IL30	6	702	233	70	49	GL841556:878535-882202 +	ENSSHAG00000011618
IL31		3	525	175	32	15	GL841442:428610-432854 -	None
IL33		5	615	205	60	23	GL842703:25875-45773 +	None
IL36L1*		3	534	177	54		GL834779:652973-668040 +	ENSSHAG00000010224
IL36L2*		4	483	160	39		GL834779:692310-700555 -	ENSSHAG00000010472
IL36RN	FIL1, IL1F5, IL1L1	5	462	154	57	47	GL834779:708384-711373 +	ENSSHAG00000010571
IL4	BCGF1, BSF1	4	408	136	64	39	GL834580:917702-924505 +	ENSSHAT00000013962
IL5	EDF, TRF	4	408	135	84	57	GL834580:735438-737111 -	ENSSHAG00000010719
IL6	BSF2, HGF, IFNB2	4	639	212	46	29	�GL861708:822656-826420 -	ENSSHAG00000011246**
IL7		6	642	213	65	35	GL841240:721338-765748 +	None
IL8	CXCL8, GCP1, NAP1	4	306	101	71	67	GL864738:1968848-1974135 +	ENSSHAG00000015957
IL9	HP40, P40	4	399	132	46	33	GL834836:6715-13312 -	None
