# Supplementary material for: Identification and analysis of divergent immune gene families within the Tasmanian devil genome
Source: BMC Genomics. 2015 Nov 26;16:1017. doi: 10.1186/s12864-015-2206-9 (PMC4662006; doi:10.1186/s12864-015-2206-9)
Supplement: Additional file 3: — Presence of Tasmanian devil sequences identified in this study in the devil transcriptomes. (CSV 957 bytes) [file 12864_2015_2206_MOESM3_ESM.csv]

	Spleen	Lymph	Testis	Tumour	Milk
IL10					Y
IL16	Y	Y	Y	Y	Y
IL17D				Y
IL18A			Y	Y	Y
IL1A					Y
IL1B					Y
IL1RN			Y		Y
IL25	Y		Y	Y	Y
IL27			Y	Y	Y
IL5					Y
IL6					Y
IL8					Y
IL14			Y	Y	Y
CCLD1			Y	Y	Y
CCLD4			Y	Y	Y
CCLD8					Y
CCLD9	Y				Y
CCLD13			Y	Y	Y
CCLD14	Y	Y	Y	Y	Y
CCLD15					Y
CCL19	Y
CCL21		Y
CCL25					Y
CCL27			Y
CCL28			Y		Y
CCL24			Y		Y
CXCLD1					Y
CXCLD5					Y
CXCL8					Y
CXCL9	Y				Y
CXCL10A					Y
CXCL12			Y
CXCL13		Y
CXCL14			Y	Y
CXCL17			Y	Y
XCLA					Y
TNF					Y
LTB		Y	Y		Y
CD40LG					Y
FASLG					Y
TNFSF9					Y
TNFSF10					Y
TNFSF10L					Y
TNFSF13				Y	Y
TNFSF14					Y
OSM	Y		Y	Y	Y
LIF					Y
CTF1			Y	Y	Y
SPP1					Y
CSF1					Y
TGFB1					Y
TGFB2			Y
TGFB3			Y
SLC11A1					Y
VEGFA					Y
IgHA		Y			Y
IgHG		Y			Y
IgHE		Y			Y
IgHM		Y			Y
IgLK		Y			Y
IgLL4		Y			Y
TRGC					Y
TRAC		Y			Y
TRBC1		Y			Y
TRBC2					Y
TRMC2					Y
TRMC4		Y			Y
TRMC6					Y
