# Supplementary material for: Identification and analysis of divergent immune gene families within the Tasmanian devil genome
Source: BMC Genomics. 2015 Nov 26;16:1017. doi: 10.1186/s12864-015-2206-9 (PMC4662006; doi:10.1186/s12864-015-2206-9)
Supplement: Additional file 5: — Chemokine sequences identified in the Tasmanian devil genome. Description of data: Md % = percent amino acid identity to opossum (Monodelphis domestica) ortholog, Hs % = percent amino acid identity to Homo sapiens ortholog. * indicates a gene which is not a direct ortholog of a eutherian gene, ** = partial Ensembl prediction. (CSV 3 kb) [file 12864_2015_2206_MOESM5_ESM.csv]

	Synonyms	Exons	Size bp	Size aa	Md %	Hs %	Location	Ensembl
CC family
CCL26		3	298	98	�48	34	GL857000:1273956-1277554 +	ENSSHAG00000013613
CCLD1*		3	354	117			GL857000 :1370852-1375069 -	ENSSHAG00000013993
CCLD2*		3	297	98			GL857000:1348754-1351422 +	ENSSHAG00000013914
CCLD3*		3	303	100			GL857000:1361396-1364207 -	ENSSHAG00000013961
CCLD4*		3	432	143			GL857000:1290044-1293845 -	ENSSHAG00000013669
CCLD5*		3	276	91			GL857182:24528-25802 -	ENSSHAG00000002147
CCLD6*		3	276	91			GL857182:18136-20165 -	ENSSHAG00000001832
CCLD7*		3	276	91			GL857182:31105-32709 -	ENSSHAG00000002410
CCLD8*		3	276	91			GL857182:11766-13036 -	ENSSHAG00000001475**
CCLD9*		3	276	91			GL857700:24409-27684 +	ENSSHAG00000002143
CCLD10*		3	276	91			GL857182:35518-38208 -	None
CCLD11*		3	276	91			GL857182:4597-5894 -	None
CCLD12*		1	98	32			GL857700:33867-33965 +	None
CCLD13*		3	330	109			GL857451:39794-47083 -	ENSSHAG00000002723
CCLD14*		3	270	90			GL857451:76290-78387 -	ENSSHAG00000003817
CCLD15*		3	276	91			GL858000:1073-3358 +	ENSSHAG00000000454
CCLD16*	LOC504773	4	282	94			GL857451:20286-22908 +	ENSSHAG00000001936
CCL17	TARC, dendrokine, ABCD-2	3	411	136	46	35	GL834650:1719028-1721682 +	ENSSHAG00000015193
CCL19	ELC, Exodus-3, Ck?11	3	294	98	72	53	GL841539:2612179-2613559 +	ENSSHAG00000017279
CCL20	LARC, Exodus-1, Ck?4	4	348	115	59	41	GL849909:520782-527240 -	ENSSHAG00000009236
CCL21	SLC, 6Ckine, Exodus-2, Ck?9, TCA-4	4	420	139	76	51	GL841539:2589596-2591075 +	ENSSHAG00000017248
CCL22	MDC, DC/?-CK	2	198	65	72	48	GL834650:1652341-1653998 +	ENSSHAG00000015000
CCL25	TECK, Ck?15	5	444	148	53	28	GL841426:295451-306000 -	None
CCL27	CTACK, ILC, Eskine, PESKY, skinkine	3	327	108		44	GL841539:2649687-2650334 +	ENSSHAG00000017335
CCL28	MEC	2	330	110	67	57	GL841293:686941-688743 +	ENSSHAG00000010440
CCL24	Eotaxin-2, MPIF-2, Ck?6	3	369	122	59	29	GL857013:1476716-1479004 - / GL856754:2571733-2571842 -	ENSSHAG00000014410**
CXC family
CXCLD1*		4	351	117	68		GL864738:2088608-2089394 +	ENSSHAG00000016249
CXCLD2*		3	333	110	68		GL864738:2044573-2047740 +	ENSSHAG00000016139
CXCL8	IL8, GCP1, MDNCF, NAP1	4	306	101	71	67	GL864738:1968848-1974135 +	ENSSHAG00000015957
CXCL9	mig	4	378	125	43	38	GL865351:80552-88529 -	ENSSHAG00000003925
CXCL10LA*	IP-10	4	318	105	67	49	GL864749:38256-40964 -	ENSSHAG00000002663
CXCL10LB*	IP-10	4	285	94	38	37	GL864749:2030-7317 -	ENSSHAG00000000606
CXCL11	I-TAC, ?-R1, IP-9	3	215	71			GL864749:49233-51632 -	None
CXCL12	SDF-1, PBSF	3	270	89	97	76	GL834423:984701-995980 +	None
CXCL13L*	BCA-1, BLC	4	315	104		31	GL864751:332833-338162 -	ENSSHAG00000007587
CXCL14	BRAK, bolekine	4	300	99	91	84	GL834577:153410-167771 +	ENSSHAG00000005350
CXCL16	SCYB16, SR-PSOX, CXCLG16	1	141	47			AFEY01271767:10601-10741 +	None
CXCL17		4	342	113	50	39	GL850723:43246-54484 -	ENSSHAG00000002847
XC family
XCLA*		3	354	117	70		GL856749:5119123-5124171 +	ENSSHAG00000018950
XCLB*		3	342	113	36		GL857601:92131-100566 -	ENSSHAG00000004166
CX3C family
CX3CL1	Fractalkine, Neurotactin, ABCD-3	3	1254	417	68	39	GL834650:1662923-1682837 +	ENSSHAG00000015027
