# Supplementary material for: Identification and analysis of divergent immune gene families within the Tasmanian devil genome
Source: BMC Genomics. 2015 Nov 26;16:1017. doi: 10.1186/s12864-015-2206-9 (PMC4662006; doi:10.1186/s12864-015-2206-9)
Supplement: Additional file 7: — Interferon sequences identified in the Tasmanian devil genome. Description of data: Md % = percent amino acid identity to opossum (Monodelphis domestica) ortholog, Hs % = percent amino acid identity to Homo sapiens ortholog. * indicates a gene which is not a direct ortholog of a eutherian gene, ** = partial Ensembl prediction. (CSV 564 bytes) [file 12864_2015_2206_MOESM7_ESM.csv]

	Exons	Size bp	Size aa	Md %	Hs %	Location	Ensembl
IFNA1*	2	558	185			GL841486:2905826-2906559 -	ENSSHAG00000017686
IFNA2*	1	549	182			GL841486:2939154-2939705 -	ENSSHAG00000017733
IFNA3*	1	558	185			GL848631:6401-6961 -	ENSSHAG00000001053
IFNA4*	1	351	116			GL842052:6175-6525 +	ENSSHAG00000001035*
IFNB	1	564	187	65	44	GL841486:2876923-2877486 -	ENSSHAG00000017649
IFNG	4	504	167		43	GL861606:1664620-1670021 +	ENSSHAG00000015036
IFNL1*	5	573	190			GL850777:50464-51995 +	ENSSHAG00000003070
IFNL2*	5	513	170			GL850777:44010-45261 +	ENSSHAG00000002868
