# Supplementary material for: Identification and analysis of divergent immune gene families within the Tasmanian devil genome
Source: BMC Genomics. 2015 Nov 26;16:1017. doi: 10.1186/s12864-015-2206-9 (PMC4662006; doi:10.1186/s12864-015-2206-9)
Supplement: Additional file 8: — TNF family sequences identified in the devil genome. Description of data: Md % = percent amino acid identity to opossum (Monodelphis domestica) ortholog, Hs % = percent amino acid identity to Homo sapiens ortholog. * indicates a gene which is not a direct ortholog of a eutherian gene, ** = partial Ensembl prediction. (CSV 1 kb) [file 12864_2015_2206_MOESM8_ESM.csv]

	Synonyms	Exons	Size bp	Size aa	Md %	Hs %	Location	Ensembl
TNF	DIF, TNFA, TNFSF2	4	699	232	48	72	GL856874:83902-86931 +	ENSSHAG00000004000
LTA	TNFB, TNFSF1	3	606	201	81	58	GL856874:80857-83275 +	ENSSHAG00000003931
LTB	TNFSF3, TNFC	4	759	252	78	62	GL856874:91076-93176 -	ENSSHAG00000004144
TNFSF4	OX40 ligand, CD252	4	561	186	60	42	GL856751:410812-4131607 -	ENSSHAG00000018775*
CD40LG	TNFSF5	5	780	259	82	58	GL867601:364113-381179 +	ENSSHAG00000007893
FASLG	TNFSF6	4	813	270		68	GL856751:3577669-3589725 +	ENSSHAG00000018421
CD70	CD27, TNFS7	3	648	215	60	34	GL842266:57834-63702 -	ENSSHAG00000003270
TNFSF8	CD30	4	714	237	76	60	GL834632:412088-448178 -	ENSSHAG00000008358
TNFSF9	4-1BB ligand	4	738	245	60	29	GL842071:17503-22903 -	ENSSHAG00000001781
TNFSF10	TRAIL	6	906	301	71	48	GL856828/AFEY01404703/AFEY01178836/AFEY01040272	None
TNFSF10L		4	738	245			GL867749:13906-16299 +	ENSSHAG00000001602
TNFSF11	TRANCE/RANKL	5	939	312	85	22	GL851272/GL849887/GL864876/AFEY01296724	ENSSHAG00000001297*
TNFSF13L*	TWEAK/APRIL	6	735	244	86		GL856861:1924057-1926370 -	None
TNFSF13B	BAFF/BLyS	6	900	299	78	63	GL849846:417606-480467 -	None
TNFSF14	LIGHT, CD258	4	723	240	81	66	GL842359:53078-58211 -	ENSSHAG00000003140
TNFSF15	TL1A	4	762	253	84	58	GL834632:235597-266552 -	ENSSHAG00000006512
TNFSF18	GITR ligand	3	513	171		17	GL856751:3997907-4005290� -	ENSSHAT00000022308
EDA		5	651	216	98	97	GL867618:365794-372829 -	ENSSHAG00000007905
