# Supplementary material for: Identification and analysis of divergent immune gene families within the Tasmanian devil genome
Source: BMC Genomics. 2015 Nov 26;16:1017. doi: 10.1186/s12864-015-2206-9 (PMC4662006; doi:10.1186/s12864-015-2206-9)
Supplement: Additional file 9: — Additional cytokine sequences identified in the Tasmanian devil genome. Description of data: Md % = percent amino acid identity to opossum (Monodelphis domestica) ortholog, Hs % = percent amino acid identity to Homo sapiens ortholog. * = partial Ensembl prediction. (CSV 1 kb) [file 12864_2015_2206_MOESM9_ESM.csv]

	Synonyms	Exons	Size bp	Size aa	Md %	Hs %	Location	Ensembl
CNTF	HCNTF	2	606	201		68	GL864901:250270-252399 -	ENSSHAG00000006687
CSF1	MCSF	8	1683	560	69	49	GL856990:91328-106473 +	ENSSHAG00000004151
CSF2	GMCSF	4	444	148	50	23	GL834579:642407-647937 +	ENSSHAG00000010140
CSF3	GCSF	5	666	221	62	52	GL856827:1360709-1362846 -	ENSSHAG00000013959
CTF1	CT1	2	597	198	87	63	GL841507:699733-702919 +	ENSSHAG00000010516
KITLG	FPH2, KL-1, MGF, SCF	9	1020	220	86	64	GL861590:207954-327851 -	ENSSHAT00000007136
LIF	CDF, DIA, HILDA	3	609	202	94	73	GL841456:548094-557877 -	ENSSHAG00000009470
OSM		4	777	259	23	19	GL841456:574833-585801 -	None
SLC11A1	Nramp1, LSH	15	1975	552	85	75	GL849891:2077184-2092941� -	ENSSHAG00000016221
SPP1		6	942	313	76	52	GL864772:11430-18462 -	ENSSHAG00000001448
TGFB1	CED, DPD1, TGFB	4	1425	383	78	74	GL849759:220412-221447 -	ENSSHAG00000006323*
TGFB2		7	2182	409	99	95	GL856786:2847469-2942840 +	ENSSHAG00000017613
TGFB3	ARVD, ARVD1	11	1245	414	91	87	GL834540:1958207-1997862 +	ENSSHAT00000018904
VEGFA	VPF	8	1870	216	69	58	GL856887:1821718-1842352 +	ENSSHAG00000015515
