# Supplementary material for: Identification and analysis of divergent immune gene families within the Tasmanian devil genome
Source: BMC Genomics. 2015 Nov 26;16:1017. doi: 10.1186/s12864-015-2206-9 (PMC4662006; doi:10.1186/s12864-015-2206-9)
Supplement: Additional file 10: — Immunoglobulin heavy and light chain constant regions identified in the Tasmanian devil genome. Description of data: Md % = percent amino acid identity to opossum (Monodelphis domestica) ortholog, Hs % = percent amino acid identity to Homo sapiens ortholog. * = partial Ensembl prediction. (CSV 599 bytes) [file 12864_2015_2206_MOESM10_ESM.csv]

	Exons	Size bp	Size aa	Md %	Hs %	Location	Ensembl
A	3	1011	336	69		GL834926.1:144311-146547 -	ENSSHAG00000005211
G	4	993	330	67		GL834926.1:220506-224129 -	ENSSHAG00000006262
E	4	1317	438	76	45	GL834926.1:170529-173478 -	ENSSHAG00000005558
M	6	1422	473	68	49	GL835224.1:28102-46927 +	ENSSHAG00000002300
K	1	315	104		62	GL834782.1:127321-131413 +	ENSSHAG00000004890
L1	2	393	130			GL841458.1:152965-155071 +	ENSSHAG00000005347
L2	1	321	106			GL848632.1:1271-1591 +	ENSSHAG00000000477
L3	3	669	222			GL844512.1:6904-13058 -	ENSSHAG00000001099
L4	2	441	146			GL841458.1:147561-147961 +	none
