# Supplementary material for: Identification and analysis of divergent immune gene families within the Tasmanian devil genome
Source: BMC Genomics. 2015 Nov 26;16:1017. doi: 10.1186/s12864-015-2206-9 (PMC4662006; doi:10.1186/s12864-015-2206-9)
Supplement: Additional file 11: — TCR constant regions identified in the Tasmanian devil genome. Description of data: Md % = percent amino acid identity to opossum (Monodelphis domestica) ortholog, Hs % = percent amino acid identity to Homo sapiens ortholog. * = partial Ensembl prediction. (CSV 864 bytes) [file 12864_2015_2206_MOESM11_ESM.csv]

	Exons	Size bp	Size aa	Md %	Hs %	Location	Ensembl
TRGC	4	591	197	57		GL842627.1: 53125-64066 +	ENSSHAG00000003143*
TRAC	3	459	153	64	46	GL834496.1: 630680-640621 +	ENSSHAG00000010059*
TRDC	5	585	195	43	39	GL834496.1:512597-523616 +	ENSSHAG00000009172
TRBC1	4	531	177			GL861662.1: 80226-88259 +	ENSSHAG00000003915*
TRBC2	3	531	177			GL861662.1: 94909-96445 +	ENSSHAG00000004227
TRBC3	4	534	178			GL862714.1:11404-13452 -	ENSSHAG00000001446
TRMC1	1	261	87			GL841404.1:1530634-1530894 +	ENSSHAG00000014600*
TRMC2	1	261	87			GL841404.1:1505615-1505875 +	ENSSHAG00000014520*
TRMC3	1	261	87			GL842694.1:18025-18285 +	none
TRMC4	1	261	87			GL842548.1:50051-50311 -	ENSSHAG00000002867*
TRMC5	1	261	87			GL842229.1:4790-5050 +	ENSSHAG00000000808*
TRMC6	1	261	87			GL841398.1:452839-453099 -	ENSSHAG00000008688*
TRMC7	1	215	71			GL843292.1:1-218 +	none
